# Supplementary material for: Green Lacewing Chrysoperla externa Is Attracted to Volatile Organic Compounds and Essential Oils Extracted from Eucalyptus urograndis Leaves
Source: Plants (Basel). 2024 Aug 8;13(16):2192. doi: 10.3390/plants13162192 (PMC11360061; doi:10.3390/plants13162192)
Supplement: Supplementary file 1 [file plants-13-02192-s001.zip]

Archive with 1 entries (1 files):
- plants-3091788-supplementary.pdf
